# Supplementary material for: Carboxylated Cellulose Nanocrystals Decorated with Varying Molecular Weights of Poly(diallyldimethylammonium chloride) as Sustainable Antibacterial Agents
Source: Polymers (Basel). 2023 Feb 9;15(4):865. doi: 10.3390/polym15040865 (PMC9966959; doi:10.3390/polym15040865)
Supplement: Supplementary file 1 [file polymers-15-00865-s001.zip]

Archive with 1 entries (1 files):
- polymers-2115055-supplementary.pdf
